# Supplementary material for: Bioinformatics and Functional Analysis of a New Nuclear Localization Sequence of the Influenza A Virus Nucleoprotein
Source: Cells. 2022 Sep 22;11(19):2957. doi: 10.3390/cells11192957 (PMC9563117; doi:10.3390/cells11192957)
Supplement: Supplementary file 1 [file cells-11-02957-s001.zip]

Archive with 1 entries (1 files):
- cells-1896441-supplementary.pdf
